# Supplementary material for: RESTseq – Efficient Benchtop Population Genomics with RESTriction Fragment SEQuencing
Source: PLoS One. 2013 May 17;8(5):e63960. doi: 10.1371/journal.pone.0063960 (PMC3656931; doi:10.1371/journal.pone.0063960)
Supplement: Table S1 — Barcodes without recognition sites. The list contains IonTorrent barcode names (Ion Xpress™ Barcode Adapters 1–96 Kit, Life Technologies, sequences are available there) and barcode sequences published for GBS [5], which do not contain or form a recognition site of TaqI, MseI, MluCI, HaeIII, MspI, HinP1I, MboI, RsaI or Bsh1236I if combined with an IonTorrent adapter at the 5′ end and/or CCGA at the 3′ end (modified TaqI TCGA site to not restore the site after ligation). (XLSX) [file pone.0063960.s001.xlsx]

## Sheet: included
Barcode	sequence
GBS1	AGGC
GBS2	GATT
GBS4	GTCC
GBS5	ACAT
GBS6	GCGA
GBS7	TGCT
GBS8	CCTC
GBS9	AACA
GBS10	CTGT
GBS13	ACCGT
GBS14	CGTCA
GBS15	TCGCA
GBS17	GCACT
GBS18	AGCTA
GBS19	CAGCT
GBS20	TCAGC
GBS21	CATGC
GBS22	GCTAC
GBS23	CTGAC
GBS24	GACTC
GBS25	ACGTC
GBS27	ATGCGT
GBS28	TCCAGT
GBS29	GCTTGA
GBS30	TCCGTA
GBS31	TCGGAT
GBS32	GTCTTA
GBS33	CGGAGT
GBS34	CGTCTA
GBS35	CACGTT
GBS36	GTTAGC
GBS37	AGCATT
GBS38	CTCCGA
GBS39	TTGGCA
GBS40	CCACGT
GBS41	GATGTC
GBS42	TGTTAC
GBS43	CAGTTA
GBS45	AGTGGC
GBS46	TGACCT
GBS47	TTGCAC
GBS48	CTAGCT
GBS49	TAGTGC
GBS50	GTTCCA
GBS51	TGAATC
GBS54	GTCACT
GBS55	CATCGC
GBS56	AGGTCT
GBS57	CCTGCA
GBS59	ACCTGC
GBS60	CTTGAC
GBS61	ACCGCT
GBS62	GCTCAC
GBS63	CTATGC
GBS64	CAGCCT
GBS67	ACGCTC
GBS69	CCAGTC
GBS73	GCATCC
GBS75	ATTCAGT
GBS76	TATCTGA
GBS77	TTCAAGT
GBS78	GAGCAGT
GBS79	TCTAGGA
GBS80	ACACGGT
GBS81	GACGTGA
GBS82	TCATAGT
GBS83	TTACGAT
GBS84	GGCTAGA
GBS85	AATCGTT
GBS86	CTATGGA
GBS88	ACTATGT
GBS89	CGTGAAT
GBS90	TTGCAGA
GBS91	AACTTGT
GBS92	TGACGTA
GBS93	GCTATAA
GBS96	CTTGAGA
GBS97	TCAAGTT
GBS99	GCATTGA
GBS100	CAGGTAT
GBS101	TGCAATA
GBS102	ATATCGT
GBS103	AGTCTAT
GBS104	GTCTGAA
GBS106	CAGTTGA
GBS107	TGTGCAA
GBS109	ACGTGTA
GBS110	GATGCAT
GBS111	CTAATGT
GBS113	TATACGT
GBS114	GCGTAAT
GBS115	AGCGTTA
GBS117	TCAGTAT
GBS118	CAATGTT
GBS119	GTTACGA
GBS120	TGCATAT
GBS121	CAGCGTA
GBS124	ACGCTGA
GBS126	CTTAGAT
GBS127	TGATACA
GBS128	ACCGAGT
GBS130	ATGTCAA
GBS131	CACAGGT
GBS132	GGTGGCA
GBS136	CGTCGGA
GBS137	GACTATT
GBS138	TAGGTCA
GBS139	GCAACGT
GBS140	ACTTGAT
GBS141	TCTGATA
GBS142	ATAGTCA
GBS143	TAGCCAT
GBS144	AGGAGTC
GBS145	GTAGAGC
GBS146	GACCTAT
GBS147	CATTAGT
GBS148	ATTAGCA
GBS149	GAATCTA
GBS150	TGTCATT
GBS152	CCAGGTA
GBS153	TGGCAAC
GBS155	CATGTTA
GBS156	TGTAAGC
GBS157	ACGGCAT
GBS158	TTCTTGA
GBS159	GGACCTT
GBS161	TAGCGGC
GBS163	GATAGCT
GBS164	AGAGCCT
GBS166	TTGACTA
GBS169	ATACTGC
GBS170	GCGGCTA
GBS171	CGTTATA
GBS172	TTAGACT
GBS173	AGGTTAC
GBS174	GGCAACT
GBS175	TCACCGA
GBS176	AAGGTTC
GBS177	CTAGCAT
GBS178	AGCGGCA
GBS181	GCTGGAC
GBS182	GTCATCA
GBS183	CAGTGAC
GBS184	GCACACT
GBS185	AAGTCTT
GBS186	TGTATCA
GBS187	CTGGAAC
GBS191	AGTGTGC
GBS193	ATGACGC
GBS194	TATTGCA
GBS195	GGATATC
GBS196	CCGAGCT
GBS197	TTGATAC
GBS198	CACGACT
GBS201	CGGCTCA
GBS203	AATGTCT
GBS204	TCATGAC
GBS205	TTCGGAC
GBS206	GCTTAGC
GBS207	ACTGCCA
GBS209	GACACTC
GBS211	ATATGTC
GBS212	TGGACCT
GBS213	CATATGC
GBS214	TTCGCCA
GBS215	AGTTACT
GBS216	GTGCCAC
GBS218	CGGTAGC
GBS219	GCAGTTC
GBS220	TATAGTC
GBS221	ACTCCGC
GBS222	GTATTAC
GBS224	GAGTCGC
GBS226	TCCACGC
GBS227	GTTATTC
GBS228	ATGCACC
GBS230	AGACAAGT
GBS232	ATACAGGA
GBS233	ACAAGAGT
GBS234	GACAATGA
GBS235	CGGCTGGA
GBS236	CAAGAAGT
GBS238	GAACTAGA
GBS240	AACTAGGA
GBS243	ACAATGGA
GBS245	CTGATGGT
GBS246	CAATGAGA
GBS248	GCATAAGA
GBS249	TGCATGGT
GBS250	AAGCATGA
GBS251	CGTTAGGT
GBS253	TTGCGTGA
GBS254	GCTATGGT
GBS255	ACAGATGA
GBS256	CAGATAGA
GBS257	TGACGTGT
GBS259	GTGCATGT
GBS260	AATACGGA
GBS261	AGCGGCGT
GBS263	CGTAGTGT
GBS264	ACGTTGGT
GBS265	GTCAAGAA
GBS266	CGGTTAGT
GBS267	GCTTCGGA
GBS268	CGGCGGAT
GBS269	CCACACGT
GBS270	AACGTAGA
GBS271	GACAGAAT
GBS272	TTGTCGGA
GBS273	GGACAATA
GBS274	ACTGGTGT
GBS276	AAGAACGT
GBS277	CTAGGTGT
GBS278	CGTAAGAA
GBS279	GTGTCAGT
GBS280	AGACTGAA
GBS282	GAACGTAA
GBS283	TCAGTGGT
GBS284	AGCAAGTA
GBS285	TTGGACGT
GBS286	CCACCTGA
GBS287	GATAGCAA
GBS288	TGTGCAGT
GBS289	GTCTGGTA
GBS290	TGGCTATT
GBS291	CAGTAGAA
GBS292	GTCAGTGT
GBS293	ACAGGATA
GBS294	CCACCGAT
GBS295	GGCTATGT
GBS296	AATGACGA
GBS298	TAGCTGGT
GBS299	AGAGCAAT
GBS300	CCACGCTA
GBS301	GAGACTAA
GBS302	TTCTAGGT
GBS303	GCTGGTTA
GBS304	GGCTTATT
GBS305	CCTACCGA
GBS306	TTACAGTT
GBS307	AACGGTAA
GBS308	CCGACCAT
GBS309	TATCTTGA
GBS310	ATGCGGTT
GBS311	AGATACGA
GBS312	GCGGTATT
GBS314	GACTTGGT
GBS315	CTTAGGTT
GBS316	ATGGACAA
GBS317	GGTTCTGA
GBS318	TCGTGGAT
GBS320	AATCGGAA
GBS321	GTCGTTGA
GBS323	GAGAACTA
GBS324	AGAAGCAT
GBS325	TCGGTTGA
GBS326	TATCGGTT
GBS328	GTCATGTT
GBS329	TCTTGTGA
GBS330	AACGAGAT
GBS331	AGAACTGA
GBS332	CCGCCGTA
GBS333	GTTGTCAT
GBS334	TCGTATTA
GBS335	CACGCCGT
GBS336	CTATTGAT
GBS337	ATTATCGT
GBS338	TGGCGGTA
GBS339	GCATGTGT
GBS340	CAAGAGTA
GBS342	GTGGCTAT
GBS343	ACTGAGAA
GBS344	GTGAGCTT
GBS346	TATTGCGT
GBS347	TTCGGTTA
GBS348	ACGCCACT
GBS349	GAAGTCAA
GBS350	TCTATGTA
GBS351	CAGTGTGT
GBS352	GTAAGACA
GBS353	AGTCTGGT
GBS354	ACCGCCTA
GBS355	TGGTCTAT
GBS356	GTATCTTA
GBS357	AAGACGAT
GBS358	CGTGTTGA
GBS361	CTCCAGCA
GBS362	AAGAGACT
GBS364	GCTGAGTT
GBS365	AGATGACA
GBS366	CATGTGGT
GBS367	AAGTGCAA
GBS368	GGCGTTAT
GBS369	TGCCACCA
GBS370	TATTCGTA
GBS371	CTGGAGTT
GBS372	GGTATCTT
GBS373	ATGTGCGT
GBS375	GGACGGTT
GBS376	AATGGACA
GBS379	CAGCACCT
GBS380	ATGGCTTA
GBS381	TGTTGACT
GBS382	GCGTTGTA
GBS383	CCAAGCCT
IonXpress_1
IonXpress_3
IonXpress_5
IonXpress_6
IonXpress_7
IonXpress_8
IonXpress_9
IonXpress_10
IonXpress_12
IonXpress_13
IonXpress_14
IonXpress_15
IonXpress_16
IonXpress_17
IonXpress_19
IonXpress_23
IonXpress_24
IonXpress_25
IonXpress_26
IonXpress_27
IonXpress_31
IonXpress_32
IonXpress_33
IonXpress_34
IonXpress_36
IonXpress_37
IonXpress_38
IonXpress_40
IonXpress_41
IonXpress_42
IonXpress_43
IonXpress_45
IonXpress_46
IonXpress_48
IonXpress_49
IonXpress_50
IonXpress_51
IonXpress_52
IonXpress_53
IonXpress_55
IonXpress_57
IonXpress_58
IonXpress_59
IonXpress_60
IonXpress_62
IonXpress_63
IonXpress_64
IonXpress_65
IonXpress_66
IonXpress_67
IonXpress_68
IonXpress_70
IonXpress_71
IonXpress_73
IonXpress_75
IonXpress_76
IonXpress_79
IonXpress_81
IonXpress_82
IonXpress_83
IonXpress_84
IonXpress_85
IonXpress_86
IonXpress_87
IonXpress_88
IonXpress_89
IonXpress_90
IonXpress_91
IonXpress_92
IonXpress_93
IonXpress_94

## Sheet: excluded
IonXpress_2
IonXpress_4
IonXpress_11
IonXpress_18
IonXpress_20
IonXpress_21
IonXpress_22
IonXpress_28
IonXpress_29
IonXpress_30
IonXpress_35
IonXpress_39
IonXpress_44
IonXpress_47
IonXpress_54
IonXpress_56
IonXpress_61
IonXpress_69
IonXpress_72
IonXpress_74
IonXpress_77
IonXpress_78
IonXpress_80
IonXpress_95
IonXpress_96
GBE3
GBE11
GBE12
GBE16
GBE26
GBE44
GBE52
GBE53
GBE58
GBE65
GBE66
GBE68
GBE70
GBE71
GBE72
GBE74
GBE87
GBE94
GBE95
GBE98
GBE105
GBE108
GBE112
GBE116
GBE122
GBE123
GBE125
GBE129
GBE133
GBE134
GBE135
GBE151
GBE154
GBE160
GBE162
GBE165
GBE167
GBE168
GBE179
GBE180
GBE188
GBE189
GBE190
GBE192
GBE199
GBE200
GBE202
GBE208
GBE210
GBE217
GBE223
GBE225
GBE229
GBE231
GBE237
GBE239
GBE241
GBE242
GBE244
GBE247
GBE252
GBE258
GBE262
GBE275
GBE281
GBE297
GBE313
GBE319
GBE322
GBE327
GBE341
GBE345
GBE359
GBE360
GBE363
GBE374
GBE377
GBE378
GBE384
